# Supplementary material for: Rare Mutations in CCDC7 Contribute to Early-Onset Preeclampsia by Inhibiting Trophoblast Migration and Invasion
Source: J Pers Med. 2024 Feb 27;14(3):253. doi: 10.3390/jpm14030253 (PMC10971223; doi:10.3390/jpm14030253)
Supplement: Supplementary file 1 [file jpm-14-00253-s001.zip]

Archive with 1 entries (1 files):
- jpm-2846142-supplementary.pdf
